# Supplementary material for: Lysozyme-coated silver nanoparticles for differentiating bacterial strains on the basis of antibacterial activity
Source: Nanoscale Res Lett. 2014 Oct 11;9(1):565. doi: 10.1186/1556-276X-9-565 (PMC4242785; doi:10.1186/1556-276X-9-565)
Supplement: Additional file 1 — Supplementary materials. Lysozyme- coated silver nanoparticles for differentiating bacterial strains on the basis of antibacterial activity. [file 1556-276X-9-565-S1.zip]

Archive with 10 entries (10 files):
- 1260298150140483_add1.docx
- 1260298150140483_add10.mpeg
- 1260298150140483_add2.mpeg
- 1260298150140483_add3.mpeg
- 1260298150140483_add4.mpeg
- 1260298150140483_add5.mpeg
- 1260298150140483_add6.mpeg
- 1260298150140483_add7.mpeg
- 1260298150140483_add8.mpeg
- 1260298150140483_add9.mpeg
